# Supplementary material for: Monitoring Therapeutic Responses to Silicified Cancer Cell Immunotherapy Using PET/MRI in a Mouse Model of Disseminated Ovarian Cancer
Source: Int J Mol Sci. 2022 Sep 10;23(18):10525. doi: 10.3390/ijms231810525 (PMC9504323; doi:10.3390/ijms231810525)
Supplement: Supplementary file 1 [file ijms-23-10525-s001.zip]

Archive with 1 entries (1 files):
- ijms-1858590-supplementary.pdf
